# Supplementary material for: Age-driven modulation of tRNA-derived fragments in Drosophila and their potential targets
Source: Biol Direct. 2015 Sep 16;10:51. doi: 10.1186/s13062-015-0081-6 (PMC4572633; doi:10.1186/s13062-015-0081-6)
Supplement: Additional file 1: — Significantly enriched GO terms in the analysis of potential targets of GlyGCC. AmiGO [32] output (showing enrichment of specific GO terms) is provided for the three GO catgories in three respective worksheets. (XLSX 8 kb) [file 13062_2015_81_MOESM1_ESM.xlsx]

## Sheet: Biological_Process
Term	Background frequency	Sample frequency	Expected	Relationship to experimental results	P-value
GO:0065007 (biological regulation)	3307	106	59.71	+	1.479e-08
GO:0050789 (regulation of biological process)	3047	98	55.02	+	1.127e-07
GO:0050794 (regulation of cellular process)	2829	93	51.08	+	1.334e-07
GO:0051239 (regulation of multicellular organismal process)	584	28	10.54	+	0.0005924
GO:0050793 (regulation of developmental process)	635	29	11.47	+	0.0009902

## Sheet: Cellular_Localization
Term	Background frequency	Sample frequency	Expected	Relationship to experimental results	P-value
GO:0045202 (synapse)	200	38	8.03	+	7.944e-13
GO:0071944 (cell periphery)	970	91	38.95	+	5.231e-12
GO:0005886 (plasma membrane)	859	83	34.49	+	1.758e-11
GO:0044456 (synapse part)	139	27	5.581	+	4.007e-09
GO:0016020 (membrane)	2392	153	96.04	+	1.16e-07
GO:0097458 (neuron part)	238	33	9.556	+	1.476e-07
GO:0044459 (plasma membrane part)	521	51	20.92	+	7.987e-07
GO:0030424 (axon)	103	19	4.135	+	6.827e-06
GO:0005623 (cell)	5546	283	222.7	+	1.208e-05
GO:0044464 (cell part)	5546	283	222.7	+	1.208e-05
GO:0031226 (intrinsic component of plasma membrane)	263	31	10.56	+	1.671e-05
GO:0043235 (receptor complex)	44	12	1.767	+	3.382e-05
GO:0005887 (integral component of plasma membrane)	252	29	10.12	+	6.718e-05
GO:0031594 (neuromuscular junction)	51	12	2.048	+	0.0001546
GO:0043679 (axon terminus)	45	11	1.807	+	0.0002924
GO:0044306 (neuron projection terminus)	45	11	1.807	+	0.0002924
GO:0034702 (ion channel complex)	66	13	2.65	+	0.0003923
GO:0043005 (neuron projection)	194	23	7.789	+	0.0005915
GO:0031224 (intrinsic component of membrane)	1333	86	53.52	+	0.0008617
GO:0097060 (synaptic membrane)	33	9	1.325	+	0.0009803

## Sheet: Molecular_Function
Term	Background frequency	Sample frequency	Expected	Relationship to experimental results	P-value
GO:0005488 (binding)	4722	259	189.6	+	8.812e-08
GO:0005261 (cation channel activity)	108	18	4.336	+	8.613e-05
GO:0005515 (protein binding)	1725	107	69.26	+	0.0004377
GO:0097159 (organic cyclic compound binding)	2520	144	101.2	+	0.0005362
GO:0036094 (small molecule binding)	1130	77	45.37	+	0.0005578
GO:1901363 (heterocyclic compound binding)	2504	143	100.5	+	0.0006075
