# Supplementary material for: Age-driven modulation of tRNA-derived fragments in Drosophila and their potential targets
Source: Biol Direct. 2015 Sep 16;10:51. doi: 10.1186/s13062-015-0081-6 (PMC4572633; doi:10.1186/s13062-015-0081-6)
Supplement: Additional file 2: — Significantly enriched GO terms in the analysis of potential targets of GlyTCC. AmiGO [32] output (showing enrichment of specific GO terms) is provided for the three GO catgories in three respective worksheets. (XLSX 12 kb) [file 13062_2015_81_MOESM2_ESM.xlsx]

## Sheet: Biological_Process
Term	Background frequency	Sample frequency	Expected	Relationship to experimental results	P-value
GO:0065007 (biological regulation)	3307	225	132.8	+	1.341e-15
GO:0050789 (regulation of biological process)	3047	212	122.3	+	2.147e-15
GO:0050794 (regulation of cellular process)	2829	199	113.6	+	1.464e-14
GO:0007154 (cell communication)	1384	118	55.57	+	1.613e-12
GO:0048468 (cell development)	1345	115	54	+	3.297e-12
GO:0009653 (anatomical structure morphogenesis)	1634	131	65.6	+	3.32e-12
GO:0044700 (single organism signaling)	1329	114	53.36	+	3.584e-12
GO:0023052 (signaling)	1329	114	53.36	+	3.584e-12
GO:0048513 (organ development)	1220	107	48.98	+	7.189e-12
GO:0044763 (single-organism cellular process)	4829	277	193.9	+	1.137e-10
GO:0009987 (cellular process)	6016	326	241.5	+	1.328e-10
GO:0050896 (response to stimulus)	2415	166	96.96	+	1.983e-10
GO:0065008 (regulation of biological quality)	928	85	37.26	+	6.546e-10
GO:0048856 (anatomical structure development)	2870	186	115.2	+	7.925e-10
GO:0040011 (locomotion)	538	60	21.6	+	9.606e-10
GO:0061564 (axon development)	291	42	11.68	+	1.06e-09
GO:0044699 (single-organism process)	6262	332	251.4	+	1.458e-09
GO:0044767 (single-organism developmental process)	3155	198	126.7	+	1.969e-09
GO:0032502 (developmental process)	3178	199	127.6	+	2.058e-09
GO:0042330 (taxis)	312	43	12.53	+	2.498e-09
GO:0007409 (axonogenesis)	284	40	11.4	+	7.429e-09
GO:0000904 (cell morphogenesis involved in differentiation)	464	53	18.63	+	8.638e-09
GO:0030154 (cell differentiation)	2142	147	86	+	9.171e-09
GO:0009887 (organ morphogenesis)	792	73	31.8	+	2.352e-08
GO:0097485 (neuron projection guidance)	245	36	9.837	+	2.53e-08
GO:0032501 (multicellular organismal process)	3641	216	146.2	+	2.651e-08
GO:0007275 (multicellular organismal development)	2696	172	108.2	+	3.277e-08
GO:0048869 (cellular developmental process)	2202	148	88.41	+	3.493e-08
GO:0040008 (regulation of growth)	236	35	9.475	+	3.688e-08
GO:0007411 (axon guidance)	237	35	9.515	+	4.122e-08
GO:0048666 (neuron development)	630	62	25.29	+	6.321e-08
GO:0044707 (single-multicellular organism process)	3217	195	129.2	+	7.393e-08
GO:0006935 (chemotaxis)	257	36	10.32	+	9.096e-08
GO:0048731 (system development)	2172	145	87.21	+	9.543e-08
GO:0048667 (cell morphogenesis involved in neuron differentiation)	423	48	16.98	+	1.007e-07		2
GO:0009605 (response to external stimulus)	770	70	30.92	+	1.103e-07
GO:0051239 (regulation of multicellular organismal process)	584	58	23.45	+	1.872e-07
GO:0000902 (cell morphogenesis)	657	62	26.38	+	3.192e-07
GO:0007165 (signal transduction)	916	77	36.78	+	4.259e-07
GO:0030182 (neuron differentiation)	732	66	29.39	+	5.268e-07		2
GO:0031175 (neuron projection development)	523	53	21	+	5.688e-07
GO:0050793 (regulation of developmental process)	635	60	25.5	+	5.879e-07
GO:0006928 (cellular component movement)	575	56	23.09	+	7.64e-07
GO:0042221 (response to chemical)	836	71	33.57	+	1.381e-06
GO:0009888 (tissue development)	756	66	30.35	+	1.85e-06
GO:0048812 (neuron projection morphogenesis)	512	51	20.56	+	2.077e-06		2
GO:0007268 (synaptic transmission)	290	36	11.64	+	2.087e-06
GO:0048699 (generation of neurons)	845	71	33.93	+	2.131e-06
GO:0030030 (cell projection organization)	631	58	25.33	+	2.997e-06
GO:0032989 (cellular component morphogenesis)	771	66	30.96	+	3.919e-06
GO:0048518 (positive regulation of biological process)	1028	80	41.27	+	5.802e-06
GO:0009790 (embryo development)	502	49	20.16	+	7.907e-06
GO:0051179 (localization)	1867	123	74.96	+	7.926e-06
GO:0003006 (developmental process involved in reproduction)	773	65	31.04	+	9.965e-06
GO:0007610 (behavior)	523	50	21	+	1.068e-05
GO:0048638 (regulation of developmental growth)	176	26	7.066	+	1.092e-05
GO:0048522 (positive regulation of cellular process)	917	73	36.82	+	1.126e-05
GO:2000026 (regulation of multicellular organismal development)	431	44	17.3	+	1.255e-05
GO:0051704 (multi-organism process)	1196	88	48.02	+	1.264e-05
GO:0048858 (cell projection morphogenesis)	563	52	22.6	+	1.643e-05
GO:0032990 (cell part morphogenesis)	570	52	22.89	+	2.417e-05
GO:0035220 (wing disc development)	459	45	18.43	+	2.744e-05
GO:0007444 (imaginal disc development)	624	55	25.05	+	2.979e-05
GO:0019222 (regulation of metabolic process)	1572	106	63.12	+	3.262e-05
GO:0022414 (reproductive process)	979	75	39.31	+	3.292e-05
GO:0051716 (cellular response to stimulus)	1318	93	52.92	+	3.304e-05
GO:0007552 (metamorphosis)	560	51	22.48	+	3.445e-05
GO:0022604 (regulation of cell morphogenesis)	162	24	6.504	+	3.574e-05
GO:0044708 (single-organism behavior)	386	40	15.5	+	3.726e-05
GO:0090066 (regulation of anatomical structure size)	175	25	7.026	+	3.79e-05
GO:0009791 (post-embryonic development)	663	57	26.62	+	3.843e-05
GO:0009886 (post-embryonic morphogenesis)	546	50	21.92	+	3.947e-05
GO:0016043 (cellular component organization)	2257	139	90.62	+	4.323e-05
GO:0048707 (instar larval or pupal morphogenesis)	536	49	21.52	+	5.623e-05
GO:0007267 (cell-cell signaling)	521	48	20.92	+	6.083e-05
GO:0009792 (embryo development ending in birth or egg hatching)	180	25	7.227	+	6.376e-05
GO:0071840 (cellular component organization or biogenesis)	2315	141	92.95	+	6.528e-05
GO:0010646 (regulation of cell communication)	710	59	28.51	+	6.98e-05
GO:0001700 (embryonic development via the syncytial blastoderm)	170	24	6.825	+	8.467e-05
GO:0007399 (nervous system development)	1504	101	60.39	+	8.689e-05
GO:0031323 (regulation of cellular metabolic process)	1426	97	57.25	+	8.975e-05
GO:0022412 (cellular process involved in reproduction in multicellular organism)	733	60	29.43	+	8.978e-05
GO:0060429 (epithelium development)	545	49	21.88	+	9.132e-05
GO:0002165 (instar larval or pupal development)	630	54	25.29	+	9.446e-05
GO:0007281 (germ cell development)	666	56	26.74	+	0.000102
GO:0023051 (regulation of signaling)	701	58	28.14	+	0.0001032
GO:0044702 (single organism reproductive process)	846	66	33.97	+	0.0001162
GO:0031325 (positive regulation of cellular metabolic process)	533	48	21.4	+	0.0001167
GO:0019953 (sexual reproduction)	906	69	36.38	+	0.0001444
GO:0051128 (regulation of cellular component organization)	557	49	22.36	+	0.0001707
GO:0009893 (positive regulation of metabolic process)	559	49	22.44	+	0.0001891
GO:0048569 (post-embryonic organ development)	477	44	19.15	+	0.0001999
GO:0044703 (multi-organism reproductive process)	916	69	36.78	+	0.0002138
GO:1902578 (single-organism localization)	1436	96	57.66	+	0.0002282
GO:0040007 (growth)	180	24	7.227	+	0.000231
GO:0022603 (regulation of anatomical structure morphogenesis)	250	29	10.04	+	0.000261
GO:0050804 (regulation of synaptic transmission)	75	15	3.011	+	0.0002733
GO:0048609 (multicellular organismal reproductive process)	888	67	35.65	+	0.0003016
GO:0048589 (developmental growth)	145	21	5.822	+	0.000328
GO:0007472 (wing disc morphogenesis)	345	35	13.85	+	0.0003919
GO:0050890 (cognition)	136	20	5.46	+	0.0004769
GO:0007611 (learning or memory)	136	20	5.46	+	0.0004769
GO:0048737 (imaginal disc-derived appendage development)	396	38	15.9	+	0.0004979
GO:0048736 (appendage development)	398	38	15.98	+	0.0005601
GO:0048563 (post-embryonic organ morphogenesis)	449	41	18.03	+	0.0006394
GO:0007560 (imaginal disc morphogenesis)	449	41	18.03	+	0.0006394
GO:0035120 (post-embryonic appendage morphogenesis)	385	37	15.46	+	0.0006671
GO:0048583 (regulation of response to stimulus)	855	64	34.33	+	0.0007129
GO:0007476 (imaginal disc-derived wing morphogenesis)	339	34	13.61	+	0.0007193
GO:0007276 (gamete generation)	784	60	31.48	+	0.0007826
GO:0060255 (regulation of macromolecule metabolic process)	1322	88	53.08	+	0.0008886

## Sheet: Cellular_Localization
Term	Background frequency	Sample frequency	Expected	Relationship to experimental results	P-value
GO:0071944 (cell periphery)	970	38	17.51	+	0.0003254

## Sheet: Molecular_Function
Term	Background frequency	Sample frequency	Expected	Relationship to experimental results	P-value
GO:0003729 (mRNA binding)	187	17	3.377	+	5.041e-06
GO:0044822 (poly(A) RNA binding)	190	17	3.431	+	6.299e-06
GO:0005515 (protein binding)	1725	59	31.15	+	5.537e-05
GO:0005488 (binding)	4722	120	85.26	+	0.0002318
